# Supplementary material for: Responses of Invasive Plants from Different Families to Warming and Drought
Source: Plants (Basel). 2026 Mar 26;15(7):1018. doi: 10.3390/plants15071018 (PMC13074960; doi:10.3390/plants15071018)
Supplement: Supplementary file 1 [file plants-15-01018-s001.zip]

Archive with 1 entries (1 files):
- plants-4209925-supplementary.pdf
